# Supplementary material for: Trans Species RNA Activity: Sperm RNA of the Father of an Autistic Child Programs Glial Cells and Behavioral Disorders in Mice
Source: Biomolecules. 2024 Feb 7;14(2):201. doi: 10.3390/biom14020201 (PMC10886764; doi:10.3390/biom14020201)
Supplement: Supplementary file 1 [file biomolecules-14-00201-s001.zip]

Archive with 1 entries (1 files):
- biomolecules-2764435-supplementary.pptx
